# Supplementary material for: Cytokines as Biomarkers of Pancreatic Ductal Adenocarcinoma: A Systematic Review
Source: PLoS One. 2016 May 12;11(5):e0154016. doi: 10.1371/journal.pone.0154016 (PMC4865360; doi:10.1371/journal.pone.0154016)
Supplement: S3 Table — (a) and (b). Study characteristics and quality assessment of included diagnostic studies. (XLSX) [file pone.0154016.s004.xlsx]

## Sheet: Bias
Table S3(a). Study characteristics and quality assessment of included diagnostic studies (risk of bias)
STUDY [First author and year]	PATIENT SELECTION	INDEX TEST	REFERENCE STANDARD	FLOW AND TIMING
Chuang et al. 1994 [27]	High	Unclear	Low	Unclear
Falconer et al. 1994 [69]	High	Unclear	Low	Unclear
Basso et al. 1995[28]	High	Unclear	Low	Unclear
Fogar et al. 1998 [60]	High	High	Low	Unclear
Okada et al. 1998 [63]	Unclear	Unclear	Low	Low
Plate et al. 1999 [62]	High	Unclear	Low	High
Barber et al. 1999 [64]	Low	Unclear	Low	Unclear
Ikeda et al. 1999 [31]	High	Unclear	Low	Low
Wenger et al. 1999 [75]	Unclear	Unclear	Low	Unclear
Itakura et al. 2000 [32]	High	Unclear	Low	Low
Barber et al. 2000 [59]	high	Unclear	Low	Low
von Bernstorff et al. 2001[74]	High	Low	Low	Low
Yue et al. 2002 [22]	High	Unclear	Low	Low
Ebrahimi et al. 2004 [68]	High	Unclear	Low	Low
Koopmann et al. 2004 [51]V	High	Unclear	Low	Low
Mroczko et al. 2005 [45]V	High	Unclear	Low	Low
Bellone et al. 2006 [33]	High	Low	Low	Low
Koopmann et al. 2006 [80]V	High	Low	Low	Low
Noh et al. 2006 [41]	High	Low	Low	Low
Poch et al. 2007 [55]	High	Low	Low	Low
Groblewska et al. 2007 [46]V	High	Low	Low	Low
Chang et al. 2008 [84]	High	Low	Low	Low
Frick et al. 2008 [34]	Unclear	Low	Low	low
Bellone et al. 2009 [72]	High	Low	Low	Low
Talar-Wojnarowska et al. 2009 [70]	Low	Low	Low	Low
Mroczko et al. 2010 [53]V	High	Unclear	Low	Low
Vizio et al. 2010 [82]	High	Low	Low	Low
Baine et al. 2011 [37]V	Unclear	Low	Low	High
Gabitass et al. 2011 [78]	Unclear	Low	Low	Unclear
Rahbari et al. 2011 [83]	Unclear	Low	Low	Low
Ӧzkan et al. 2011 [47]V	Unclear	Low	Low	Unclear
Chen et al. 2012 [71]	High	Low	Low	Unclear
Dima et al. 2012 [61]	Unclear	Low	Low	Low
Sakamoto et al. 2012 [19]	High	Low	Low	Low
Vasiliades et al. 2012 [48]V	High	Low	Low	Low
Vizio et al. 2012 [65]	Low	Low	Low	Low
Bao et al. 2013 [43]	Unclear	Low	Unclear	Low
Kaur et al. 2013 [52]V	Low	Low	Low	Low
Schultz et al. 2013 [44]V	Low	Low	Low	Unclear
Blogowski et al. 2014 [49]	High	Low	Low	Unclear
Breitbart et al. 2014 [66]	Low	Low	Unclear	Unclear
Shaw et al. 2014 [50]V	High	Low	Low	Low
Zhang et al. 2014 [57]V	Unclear	Low	Low	Low
Komura et al. 2015 [67]	High	Unclear	Low	High
Preface 'V' indicates studies that are in the validation phase of the biomarker discovery pipeline
See Whiting et al. 2011 for criteria on quality assessment

## Sheet: Applicability
Table S3(b). Study characteristics and quality assessment of included diagnostic studies (applicability)
STUDY [First author and year]	PATIENT SELECTION	INDEX TEST	REFERENCE STANDARD
Chuang et al. 1994 [27]	High	Unclear	Low
Falconer et al. 1994 [69]	High	Unclear	Low
Basso et al. 1995[28]	High	Unclear	Low
Fogar et al. 1998 [60]	High	High	Low
Okada et al. 1998 [63]	High	Unclear	Low
Plate et al. 1999 [62]	High	Unclear	Low
Barber et al. 1999 [64]	Low	Unclear	Low
Ikeda et al. 1999 [31]	High	Unclear	Low
Wenger et al. 1999 [75]	High	Unclear	Low
Itakura et al. 2000 [32]	High	Unclear	Low
Barber et al. 2000 [59]	High	Unclear	Low
von Bernstorff et al. 2001[74]	High	Low	Low
Yue et al. 2002 [22]	High	Unclear	Low
Ebrahimi et al. 2004 [68]	High	Unclear	Low
Koopmann et al. 2004 [51]V	High	Unclear	Low
Mroczko et al. 2005 [45]V	High	Unclear	Low
Bellone et al. 2006 [33]	High	Low	Low
Koopmann et al. 2006 [80]V	Low	Low	Low
Noh et al. 2006 [41]	High	Low	Low
Poch et al. 2007 [57]	High	Low	Low
Groblewska et al. 2007 [46]V	High	Low	Low
Chang et al. 2008 [84]	High	Low	Low
Frick et al. 2008 [34]	High	Low	Low
Bellone et al. 2009 [72]	High	Low	Low
Talar-Wojnarowska et al. 2009 [70]	Low	Low	Low
Mroczko et al. 2010 [55]V	High	High	High
Vizio et al. 2010 [82]	High	Low	Low
Baine et al. 2011 [37]V	High	Low	High
Gabitass et al. 2011 [78]	High	Low	Low
Rahbari et al. 2011 [83]	High	Low	Low
Ӧzkan et al. 2011 [47]V	High	Low	Low
Chen et al. 2012 [71]	High	Low	Low
Dima et al. 2012 [61]	High	Low	Low
Sakamoto et al. 2012 [19]	High	Low	Low
Vasiliades et al. 2012 [48]V	High	Low	Low
Vizio et al. 2012 [65]	High	Low	Low
Bao et al. 2013 [43]	Low	Low	unclear
Kaur et al. 2013 [52]V	Low	Low	Low
Schultz et al. 2013 [44]V	High	Low	Low
Blogowski et al. 2014 [49]	High	Low	Low
Breitbart et al. 2014 [66]	High	Low	Low
Shaw et al. 2014 [50]V	High	Low	Low
Zhang et al. 2014 [53]V	High	Low	Low
Komura et al. 2015 [67]	High	Unclear	Low
